# Supplementary material for: COVID-19 Vaccine Knowledge, Attitude, Acceptance and Hesitancy among Pregnancy and Breastfeeding: Systematic Review of Hospital-Based Studies
Source: Vaccines (Basel). 2023 Nov 7;11(11):1697. doi: 10.3390/vaccines11111697 (PMC10675759; doi:10.3390/vaccines11111697)
Supplement: Supplementary file 1 [file vaccines-11-01697-s001.zip]

Archive with 1 entries (1 files):
- vaccines-2642222-supplementary.pdf
